# Supplementary material for: TLR7 promotes smoke-induced experimental lung damage through the activity of mast cell tryptase
Source: Nat Commun. 2023 Nov 14;14:7349. doi: 10.1038/s41467-023-42913-z (PMC10646046; doi:10.1038/s41467-023-42913-z)
Supplement: Supplementary file 3 — Source Data [file 41467_2023_42913_MOESM3_ESM.xlsx]

## Sheet: Fig 1a
	NS	Smoker	Midl/Moderlate COPD
	3.65548	3.88951	8.20163
	3.85256	4.05926	7.17891
	3.65933	3.44977	7.41109
	3.63464	3.25428	6.64386
	3.78734	5.95852	7.58195
	3.58461	3.38488	5.69488
	3.77836	3.35303	5.93333
	3.94337	3.49214	5.28793
	4.12336	3.51441	6.2853
	3.50239	3.17357	6.24833
	3.00732	6.00225	6.01697
	3.30984	5.87283	5.63615
			5.54615
			6.33748
			6.06062

## Sheet: Fig 1b
	NS	COPD
	2.07608	2.61175
	2.2323	2.49587
	2.24423	2.48032
	2.20814	2.51146
	1.94117	2.53008
	2.19908	2.52584
	2.32103	2.54415
	2.5211	2.56193
	2.18741	2.43196
	2.15763	2.29269
	2.23157	2.39479
	2.33707	2.28685
	2.20512	2.3874
	2.14571	2.36097
	2.33533	2.3854
	2.28533	2.46927
		2.2896
		2.56323
		2.36485
		2.46692
		2.47181
		2.51103
		2.41865
		2.34258
		2.49427
		2.65145
		2.53138
		2.53374
		2.52525
		2.60503
		2.39319
		2.4365
		2.55501
		2.56105
		2.30149
		2.55499
		2.30078
		2.36564
		2.47012
		2.4648
		2.44702
		2.76229
		2.84697
		2.78025
		2.82447
		2.59706
		2.47555
		2.34206

## Sheet: Fig 1c
			FEV1 % predicted	Average anti-Smith antibody (U/mL)
			31.2927	133.9
			57.6722	92.6
			85.0529	117.4
			42.0353	158.2
			57.4676	85.6
			60.0486	68.2
			56.3808	66.3
			38.4313	127.9
			41.339	183
			72.7078	198.7
			76.541	285.8
			73.1108	228.4
			26.7621	610.6
			17.2032	1694.9
			45.3973	626.4
			38.8098	539.2
			48.7307	653.9
			49.6664	191.7
			37.5759	131.9
			40.9322	718.7
			19.1107	186
			22.5697	138.7
			40.2	278.5
			23.4993	66
			28.402	302.6
			23.8866	913.5
			70.8144	129.1
			40.134	86.6
			60.2752	185.8
			52.4453	192.2
			48.0876	146.3
			31.0932	81.4
			34.8526	76.2
			29.1984	625
			57.1973	187.8
			51.5645	457.1
			15.3345	1286.9
			48.9642	1227.2
			46.9163	188.6
			68.9506	130.5

## Sheet: Fig 1e
	control	smoker	COPD
	2	5	26
	0	8	18
	2	7	4
	2	4	12
		3	12
		2	19
			27
			42
			10
			19
			12

## Sheet: Fig 1f
	TLR7 mast cell number	LAA950
	2	113
	0	105
	2	85
	2	94
	5	77
	8	109
	4	95
	2	78
	7	64
	3	74
	18	102
	26	89
	12	80
	4	57
	27	29
	12	14
	19	25
	10	21
	12	20
	42	27
	19	19

## Sheet: Fig 1g
	TLR7 mast cell number	packs
	2	0
	0	10
	2	0
	2	0
	5	70
	8	25
	4	20
	2	55
	7	57
	3	25
	18	40
	26	40
	12	16
	4	28
	27	20
	12	15
	19	37
	10	17
	12	30
	42	40
	19	100

## Sheet: Fig 1h
	TLR7 mast cell number	LAA950
	18	40.1731
	26	4.91387
	12	0.431195
	4	1.14443
	27	13.6276
	12	28.4385
	19	10.5962
	10	10.3436
	12	5.13203
	42	20.9209
	19	41.9045
	2	0.772474
	4	0.531339
	2	0.0489957
	4	0.167846
	7	0.0091
	9	2.30183
	5	0.951434
	3	2.28015
	10
	5	0.454196

## Sheet: Fig 1j
		Normal air						CS
	4 weeks	0.577143	1.62789	0.9586	0.951978	0.670821	1.73748	2.47426	1.51467	0.845572	1.89605	1.09885	0.864538
	6 weeks	0.61878	0.690398		0.878126	1.37697	0.773515		1.1	1.88622	1.45953	2.33999	1.39716
	8 weeks	0.964511	1.36214	0.281044	0.4075	0.577491		1.58543	2.66636	1.70985	2.26399	1.90775	1.06797
	12 weeks	1.1599	1.40347	0.675019	0.882703	0.920826	1.12039	2.71886	1.91057	2.06909	2.67029	2.13613	1.74957

## Sheet: Fig 1k
	Air	Smoke			Table Analyzed	TLR7 -Airway
	1.40627	1.28331
	0.433131	2.65898			Column B	Smoke
	0.47266	2.24525			vs.	vs.
	1.43284	2.74703			Column A	Air
	1.6539	2.108
	1.50095	1.54101			Mann Whitney test
	0.76997	2.11239			P value	0.0281
	1.26828	0.720902			Exact or approximate P value?	Exact
					P value summary	*
					Significantly different (P < 0.05)?	Yes
					One- or two-tailed P value?	Two-tailed
					Sum of ranks in column A,B	47 , 89
					Mann-Whitney U	11

## Sheet: Fig 1l
	Air	Smoke			Table Analyzed	TLR7 -Parenchyma
	1.14189	5.89474
	0.649513	3.73065			Column B	Smoke
	0.340429	2.76529			vs.	vs.
	0.823265	4.89201			Column A	Air
		2.77104
	1.29543	4.06549			Mann Whitney test
	1.8422	3.7488			P value	0.0003
	2.01591	4.16533			Exact or approximate P value?	Exact
					P value summary	***
					Significantly different (P < 0.05)?	Yes
					One- or two-tailed P value?	Two-tailed
					Sum of ranks in column A,B	28 , 92
					Mann-Whitney U	0

[truncated: 242 more sheets: Fig 1m, Fig 1n, Fig 1p, Fig 1q, Fig 1r, Fig 2a, Fig 2b, Fig 2c, Fig 2d, Fig 2e, Fig 2g, Fig 2i, Fig 2j, Fig 3b, Fig 3c, Fig 3d, Fig 3e, Fig 3f, Fig 3g, Fig 3h …]
